# Supplementary material for: Do They Know What They Are Doing? Cognitive Aspects of Rescue Behaviour Directed by Workers of the Red Wood Ant Formica polyctena to Nestmate Victims Entrapped in Artificial Snares
Source: Life (Basel). 2024 Apr 16;14(4):515. doi: 10.3390/life14040515 (PMC11051173; doi:10.3390/life14040515)
Supplement: Supplementary file 1 [file life-14-00515-s001.zip]

Archive with 7 entries (7 files):
- Contents of short videos showing rescue behaviour of workers of Formica polyctena.pdf
- Rescue behaviour of Formica polyctena 1.wmv
- Rescue behaviour of Formica polyctena 2.wmv
- Rescue behaviour of Formica polyctena 3.wmv
- Rescue behaviour of Formica polyctena 4.wmv
- Rescue behaviour of Formica polyctena 5.wmv
- Szczuka et al. Supplementary online materials Tables S1-S8.pdf
